# Supplementary material for: A 38-gene model comprised of key TET2-associated genes shows additive utility to high-risk prostate cancer cases in the prognostication of biochemical recurrence
Source: BMC Cancer. 2020 Oct 2;20:953. doi: 10.1186/s12885-020-07438-4 (PMC7530956; doi:10.1186/s12885-020-07438-4)
Supplement: Supplementary file 6 — Additional file 6. Supplementary Table 1. [file 12885_2020_7438_MOESM6_ESM.xlsx]

## Sheet: Sheet1
Gene	Fold Change (CRISPR-KO Clone 1 vs RWPE-1)	p-value	Fold Change (CRISPR-KO Clone 2 vs RWPE-1)	pvalue	Direction of Expression Change
ABCA3	1.03247	0.908475	1.89162	0.015133	Upregulated
ALDH1A2	0.0863759	0.000201739	0.134906	0.00163528	Downregulated
APOE	8.15022	1.45658e-07	4.15148	0.000217588	Upregulated
ATP6V0E2	2.95419	6.84715e-08	2.95767	7.24878e-08	Upregulated
BIRC2	0.836744	0.256193	0.695747	0.0213	Downregulated
C2CD2L	0.993347	0.978235	1.76936	0.0196992	Upregulated
C3orf35	2.21962	0.0933226	7.46334	2.08332e-05	Upregulated
CDKN2D	1.62356	0.0356744	2.11956	0.00118861	Upregulated
CYB5D1	0.746918	0.0977729	0.673086	0.0252971	Downregulated
DDX3Y	0.547649	0.449508	0.0608396	0.0291666	Downregulated
DNASE1L2	1.84758	0.105255	2.36921	0.0220832	Upregulated
DPY19L1	0.577396	0.00209095	0.456971	1.39265e-05	Downregulated
ETNK1	0.404631	1.75814e-05	0.638301	0.0307903	Downregulated
FAM60A	0.678508	0.0214912	0.967888	0.846046	Downregulated
GLCE	0.806002	0.357312	0.413577	0.000219408	Downregulated
GPR176	0.229214	2.13051e-12	0.256897	7.37756e-11	Downregulated
HHAT	0.500149	0.0205003	0.457997	0.00951748	Downregulated
IDUA	1.43034	0.161625	1.79201	0.0229046	Upregulated
LRP3	0.582825	0.015138	1.59309	0.0309985	Upregulated
MPV17L	0.128078	0.00015199	1.11724	0.783943	Downregulated
MYLK	0.47818	0.00240235	1.41232	0.149584	Downregulated
NOXA1	4.60197	1.04522e-06	1.32045	0.358829	Downregulated
PAK3	0.0225676	8.45943e-12	0.0173782	6.58734e-12	Downregulated
PARM1	0.359094	0.0110631	3.93502	2.29513e-05	Upregulated
PDE4D	1.13202	0.568821	0.441454	0.000315024	Downregulated
PDE8B	0.343061	0.0232164	0.127636	0.000203886	Downregulated
PRR15L	4.44336	0.000107714	2.81015	0.0083449	Upregulated
PSPN	3.08645	0.0031832	2.79423	0.00796699	Upregulated
SATB1	0.143253	0.00500602	0.242863	0.0301243	Downregulated
SCAF1	0.886956	0.470005	1.57021	0.00671	Upregulated
SPAG5	1.66443	0.00976631	1.31299	0.166194	Upregulated
STARD4	1.13526	0.573738	0.511582	0.00327779	Downregulated
TM7SF2	1.52647	0.0851473	1.76311	0.0211796	Upregulated
TNK2	1.17626	0.369521	1.57095	0.0127891	Upregulated
VEPH1	1.50872	0.297058	0.193494	0.000588351	Downregulated
WDR62	1.4656	0.116972	2.15714	0.00175741	Upregulated
ZBTB2	0.543787	0.00941013	0.83586	0.440782	Downregulated
ZNF524	0.879435	0.615601	1.65176	0.0496003	Upregulated
